# Supplementary material for: Out-of-sync evolutionary patterns and mutual interplay of major and minor capsid proteins in norovirus GII.2
Source: J Gen Virol. 2024 Sep 27;105(9):002024. doi: 10.1099/jgv.0.002024 (PMC11430271; doi:10.1099/jgv.0.002024)
Supplement: Uncited Table S1. [file jgv-105-02024-s002.xlsx]

## Sheet: S table 1
69 sequences for evolutionary analysis
No.	Accession Numbers
1	AB629941
2	AB629946
3	AY134748
4	DQ456824
5	JX846925
6	KC464505
7	KJ407074
8	KT962983
9	KY421121
10	KY771081
11	KY806290
12	KY905336
13	LC122839
14	LC122841
15	LC122848
16	LC122855
17	LC122856
18	LC145802
19	LC145807
20	LC209435
21	LC209439
22	LC209440
23	LC209454
24	LC209457
25	LC646332
26	LC726082
27	LC726083
28	LC726084
29	LC726087
30	LC726090
31	MF405169
32	MG746021
33	MG746038
34	MH218648
35	MH218655
36	MH218657
37	MH218734
38	MH218735
39	MH260493
40	MH979229
41	MK590973
42	MK590974
43	MK614131
44	MK614133
45	MK614137
46	MK729086
47	MK752935
48	MK752941
49	MK752945
50	MK753012
51	MK753013
52	MK753015
53	MK773587
54	MK775029
55	MK789430
56	MT158851
57	MT158852
58	MT158853
59	MT218322
60	MW305578
61	MW305612
62	MW305627
63	MW305640
64	MW305644
65	MW305657
66	MZ291626
67	OL826940
68	OM372483
69	X81879

## Sheet: S table 2
The primer sequence of recombinant plasmid was constructed
Name	F/R Primer	sequence
AD-BJSMQ2016-vp1	F	CAGATTACGCTCATAtgATGAAGATGGCGTCGAATGACG
	R	CGAGCTCGATGGATCTTATTGAACCCTTCTACGCCCATTCC
AD-SMV1982-VP1	F	CAGATTACGCTCATAtgATGAAGATGGCGTCGAATGACG
	R	CGAGCTCGATGGATCTCACTGAATCCTTCTACGCCCAT
BD-BJSMQ2016-VP2	F	AGGAGGACCTGCATAtgATGGCTGGAGCTTTTGTAGCTG
	R	GCAGGTCGACGGATCTTAAGCTTGTGACTCCTCCCTCTTACG
BD-SMV1982-VP2	F	AGGAGGACCTGCATAtgATGGCTGGAGCTTTTGTAGCTG
	R	GCAGGTCGACGGATCCTAAGCTTGTGACTCCCCCCT
AD-GZ2015-VP1	F	CAGATTACGCTCATAtgATGAAGATGGCGTCGAATGACG
	R	CGAGCTCGATGGATCTTATTGAACCCTTCTACGCCCATTTCC
AD-Ho2011-VP1	F	CAGATTACGCTCATAtgATGAAGATGGCGTCGAATGACG
	R	CGAGCTCGATGGATCTTATTGAACCCTTCTACGCCCATTTCC
AD-Tokyo2004-VP1	F	CAGATTACGCTCATAtgATGAAGATGGCGTCGAATGACG
	R	CGAGCTCGATGGATCTTATTGAACCCTTCTACGCCCATTTCC
BK-GZ2015-VP2	F	AGGAGGACCTGCATAtgATGGCTGGAGCTTTTGTAGCTG
	R	GCAGGTCGACGGATCCTAAGCTTGTGACTCCCCCCT
BK-Ho2011-VP2	F	AGGAGGACCTGCATAtgATGGCTGGAGCTTTTATGGCTG
	R	GCAGGTCGACGGATCCTAGGCATGTGACTCCCCCC
BK-Tokyo2004-VP2	F	AGGAGGACCTGCATAtgATGGCTGGAGCTTTTGTAGCTG
	R	GCAGGTCGACGGATCCTAAGCTTGTGACTCCCCCCT
